# Supplementary material for: Synergistic Drug Combinations Prevent Resistance in ALK+ Anaplastic Large Cell Lymphoma
Source: Cancers (Basel). 2021 Sep 1;13(17):4422. doi: 10.3390/cancers13174422 (PMC8431561; doi:10.3390/cancers13174422)
Supplement: Supplementary file 1 [file cancers-13-04422-s001.zip]

Archive with 1 entries (1 files):
- cancers-1318949-supplementary.pdf
